# Supplementary material for: Alteration in Endometrial Proteins during Early- and Mid-Secretory Phases of the Cycle in Women with Unexplained Infertility
Source: PLoS One. 2014 Nov 18;9(11):e111687. doi: 10.1371/journal.pone.0111687 (PMC4236019; doi:10.1371/journal.pone.0111687)
Supplement: Table S4 — Spot volume of differentially expressed proteins. (XLS) [file pone.0111687.s013.xls]

## Sheet: Sheet1
Suppl Table 4: Spot volume of 9 differentially expressed proteins in all 16 gels
ES (LH+2) Group
Spot ID	LH+2 (1)	LH+2 (2)	LH + 2 (3)	LH+2 (4)	LH+2 (5)	LH+2 (6)	LH + 2 (7)	LH+2 (8)	Mean	Standard Deviation	Standard Error
0	1.105	1.101	1.14	1.397	1.129	1.558	1.667	1.555	1.3315	0.23911	0.0847909
1	1.021	0.895	0.886	0.864	1.926	1.811	1.858	1.943	1.4005	0.521038	0.184765
7	0.992	1.192	1.009	1.002	1.118	1.281	1.364	1.251	1.15112	0.142771	0.050628
8	2.31	2.205	1.985	2.388	1.977	1.192	1.179	1.248	1.8105	0.52024	0.184482
9	3.102	1.192	3.138	0.771	0.834	2.992	0.855	1.001	1.73562	1.11907	0.396834
10	1.713	0.65	0.61497	0.575	1.508	0.974	1.714	1.57	1.16487	0.512099	0.181643
11	1.592	1.756	1.698	2.192	2.431	1.518	2.532	2.498	2.02713	0.430497	0.152659
18	0.795	0.614	0.679	0.942	1.403	0.956	1.509	1.604	1.06275	0.388066	0.137612
23	0.856	1.76	2.315	2.591	0.959	0.773	1.698	1.185	1.51713	0.685996	0.243261
MS (LH+ 7) Group
Spot ID	LH+7 (1)	LH+7 (2)	LH + 7 (3)	LH+7 (4)	LH+7 (5)	LH+7 (6)	LH + 7 (7)	LH+7 (8)	Mean	Standard Deviation	Standard Error
0	0.374	0.324	0.641	1.079	0.253	1.254	1.27	1.066	0.782625	0.431896	0.153155
1	2.02	1.858	1.91	2.493	2.549	2.27	2.084	2.648	2.229	0.305531	0.108344
7	0.586	0.964	0.741	0.478	0.769	0.887	0.928	0.698	0.756375	0.16901	0.0599325
8	0.992	0.806	0.793	0.683	0.507	0.368	0.301	0.437	0.610875	0.244288	0.0866268
9	4.017	3.701	4.399	2.021	2.009	3.861	2.023	3.764	3.22438	1.02122	0.362134
10	0.601	0.342	0.267	0.286	0.521	0.421	0.541	0.612	0.448875	0.139	0.0492908
11	2.553	2.971	2.791	3.021	3.172	3.125	3.273	3.395	3.03762	0.269711	0.0956424
18	1.788	1.985	3.376	3.207	4.034	3.127	3.313	4.165	3.12437	0.853574	0.302686
23	2.465	2.543	2.721	3.196	2.401	2.429	2.402	2.214	2.54637	0.298895	0.105991
Further, proteins were re-arranged in to two groups i.e. 'up-regulated' and 'down-regulated' and figure was plotted (Given in next Sheet i.e. Sheet2).
Please see sheet 2 for more clarification of our data.

## Sheet: Sheet2
		Re-arranged Spot Volume data
			Mean value, n=8	Mean value, n=8	Standard error	Standard error
Spot ID		Name of Protein	ES (LH+2)	MS (LH+7)	Std Error ES (LH+2)	Std Error MS (LH+7)
1	UP-regulated proteins	Ras-related protein Rap-1b	1.4005	2.229	0.184765	0.108344
9		Cofilin-1	1.73562	3.22438	0.396834	0.362134
11		Protein disulfide isomerase A3	2.02713	3.03762	0.152659	0.0956424
18		RAN GTP-binding nuclear protein Ran	1.06275	3.12437	0.137612	0.302686
23		Apolipoprotein A-1	1.51713	2.54637	0.243261	0.105991
0	Down-regulated proteins	Tubulin Polymerization promoting protein family member 3	1.3315	0.782625	0.0847909	0.153155
7		Superoxide dismutase [Cu-Zn]	1.15112	0.756375	0.050628	0.0599325
8		Sorcin	1.8105	0.610875	0.184482	0.0866268
10		Proteasome subunit alpha type-5	1.16487	0.448875	0.181643	0.0492908
