# Supplementary material for: Alteration in Endometrial Proteins during Early- and Mid-Secretory Phases of the Cycle in Women with Unexplained Infertility
Source: PLoS One. 2014 Nov 18;9(11):e111687. doi: 10.1371/journal.pone.0111687 (PMC4236019; doi:10.1371/journal.pone.0111687)
Supplement: Table S5 — Details of LC-MS analysis of 9 differentially expressed protein spots. (XLS) [file pone.0111687.s014.xls]

## Sheet: Sheet1
	Suppl Table 5: Details of 9 differentially expresssed protein spots by LC-MS analysis
	Spot ID	Protein ID	Protein Score	Protein Mass	Coverage	# of unique peptide	# of unique spectrum	Spectrum ID	Sameset	Isoelectric Point	Description
	0	IPI00306413	1086.7	19144.7	0.579545	13	30	2632;3060;2635;537;3449;2602;989;2113;3450;3223;3461;2109;3448;2636;2114;3222;3064;1406;2983;2679;2633;2596;2112;2634;2601;2982;1971;1407;2111;988	-	9.69	Tax_Id=9606 Gene_Symbol=TPPP3 Tubulin polymerization-promoting protein family member 3
	1	IPI00019345	529.15	21315.8	0.0815217	1	1	772;2383;2373;2429;2186;2430;773;2185;1600;774;1971;1972;2384	IPI00877120	6.55	Tax_Id=9606 Gene_Symbol=RAP1A Ras-related protein Rap-1A
	7	IPI00218733	717.44	16154	0.558442	7	25	892;1092;1090;1373;1262;1074;1070;1488;891;1374;893;1071;1073;1166;1069;890;1075;1165;1089;1163;1489;894;1091;1072;1164	-	6.07	Tax_Id=9606 Gene_Symbol=SOD1 Superoxide dismutase [Cu-Zn]
	8	IPI00027175	229.67	21947.5	0.186869	4	6	787;699;397;108;788;107	IPI00946099;IPI00414264;IPI01013070	5.21	Tax_Id=9606 Gene_Symbol=SRI Sorcin
	9	IPI00012011	642.71	18718.7	0.355422	6	24	910;398;1084;920;916;917;911;912;891;924;893;30;909;914;921;913;918;890;919;895;1180;923;896;915;922;894;722;721;397;867;889;908;897;1201;54	IPI00984795	8.29	Tax_Id=9606 Gene_Symbol=CFL1 Cofilin-1
	10	IPI00291922	119.48	26565.3	0.0746888	2	3	28;23;29	-	4.45	Tax_Id=9606 Gene_Symbol=PSMA5 Proteasome subunit alpha type-5
	11	IPI00025252	1148.23	57145.9	0.316832	14	17	5768;6515;6360;2004;6359;4794;5769;6156;6593;7329;6516;3384;3383;3363;10071;9915;3429;1480;7026;4793;2672;4780	IPI01012004	6.28	Tax_Id=9606 Gene_Symbol=PDIA3 Protein disulfide-isomerase A3
	18	IPI00643041	512.66	24578.7	0.310185	7	20	588;1373;1465;1290;1041;936;586;937;1374;1562;1039;1040;587;592;590;589;1291;591;938;1464	IPI00795671;IPI00796462	7.59	Tax_Id=9606 Gene_Symbol=RANP1;RAN GTP-binding nuclear protein Ran
	23	IPI00021841	2947.51	30758.9	0.835206	39	316	2082;3949;2713;5361;2106;3963;3868;1273;2198;2616;1364;5345;1363;1370;3976;3957;2706;3294;2738;3225;4667;3578;4160;3936;3336;3165;3960;4926;2203;3972;3876;4654;4159;3541;3172;340;2718;2245;3335;3536;3770;3284;3223;3302;2619;2204;1772;4653;2699;3952;5067;2381;2256;3574;3475;2967;1759;5171;5794;4657;3289;5344;2194;2201;1374;3931;3935;3546;2259;1378;160;3940;1278;2101;2715;1760;2105;3955;3962;3224;2…	-	5.5	Tax_Id=9606 Gene_Symbol=APOA1 Apolipoprotein A-I
